# Supplementary material for: A Comparative Study of Cr(VI) Sorption by Aureobasidium pullulans AKW Biomass and Its Extracellular Melanin: Complementary Modeling with Equilibrium Isotherms, Kinetic Studies, and Decision Tree Modeling
Source: Polymers (Basel). 2023 Sep 14;15(18):3754. doi: 10.3390/polym15183754 (PMC10537747; doi:10.3390/polym15183754)
Supplement: Supplementary file 1 [file polymers-15-03754-s001.zip]

Archive with 1 entries (1 files):
- polymers-2571508-supplementary.pdf
